# Supplementary material for: Identification of Dhx15 as a Major Regulator of Liver Development, Regeneration, and Tumor Growth in Zebrafish and Mice
Source: Int J Mol Sci. 2024 Mar 27;25(7):3716. doi: 10.3390/ijms25073716 (PMC11011938; doi:10.3390/ijms25073716)
Supplement: Supplementary file 1 [file ijms-25-03716-s001.zip]

Archive with 1 entries (1 files):
- ijms-2912322-supplementary.pdf
